# Supplementary material for: Prehospital emergency anesthesia: A single-center retrospective analysis of guideline adherence and unexpected incidents
Source: PLoS One. 2024 Sep 6;19(9):e0310146. doi: 10.1371/journal.pone.0310146 (PMC11379260; doi:10.1371/journal.pone.0310146)
Supplement: S1 Dataset — (XLSX) [file pone.0310146.s001.xlsx]

## Sheet: Tabelle1
age (years)	sex	Endotracheal intubation	GCS inital (lowest)	NACA initial	NACA last	diagnosis	ECG	Automatic blood pressure measurement	Pulse oxymetric oxygen saturation	capnography	presence of two PVA	initial respiratory rate (1/min)	initial peripheral oxygen saturation (%)	last peripheral oxygen saturation (%)	statement of unconsciousness	initial bloodpressure systolic (mmHg)	minimal bloodpressure systolic (mmHg)	last bloodpressure systolic (mmHg)	initial heart rate (1‎/min)	last heart rate (1‎/min)	preoxygenation	propofol	midazolam	thiopental	fentanyl	ketamine	other opioids	succinylcholine	vecuronium	specialist	resident
18	male	yes	9	5	4	Seizure	yes	yes	yes	yes	no	26	98	100	no	160	100	140	72	76	yes	yes	no	no	yes	no	no	yes	no	yes	no
19	male	yes	4	5	5	Trauma	yes	yes	yes	yes	yes	8	98		no	125	113	113	88		yes	no	yes	no	no	no	no	yes	yes	yes	no
21	male	yes	3	5	5	Intoxication	yes	yes	yes	yes	no	14	100	100	yes	110	100	100	75	70	yes	no	no	yes	yes	no	no	yes	no	yes	no
91	female	yes	4	5	5	Intracerebral bleeding / Stroke	yes	yes	yes	yes	no		88	98	no	218	130	144	97	98	yes	no	yes	yes	yes	no	no	yes	no	no	yes
70	female	yes	3	5	4	Seizure	yes	yes	yes	yes	yes		79	100	yes	212	75	156	123	122	yes	yes	yes	no	yes	yes	no	yes	no	no	yes
30	male	yes	3	5	4	Respiratory insufficiency	yes	yes	yes	yes	no	8	65	96	yes	203	170	149	128	125	yes	yes	yes	no	yes	no	no	yes	yes	yes	no
72	male	yes	13	5	4	Respiratory insufficiency	yes	yes	yes	yes	yes	25	80	97	no	199	145	145	122	122	yes	no	no	no	no	yes	yes	yes	yes	yes	no
60	male	yes	6	4	4	Others	yes	yes	yes	yes	no	24	100	99	yes	140	95	110	150	138	yes	yes	yes	no	no	no	no	yes	no	yes	no
86	male	yes		5	5	Intracerebral bleeding / Stroke	yes	yes	yes	yes	no	20	80	99	yes	87	87	111	110	114	yes	yes	yes	no	yes	no	no	no	no	yes	no
31	male	yes	8	5	5	Trauma	yes	yes	yes	yes	yes	35	84	91	no	178	89	143	120	107	yes	no	yes	no	no	yes	no	yes	yes	yes	no
84	male	yes	5	5	5	Intracerebral bleeding / Stroke	yes	yes	yes	yes	no	18	96	100	yes	230	150	150	70	80	yes	yes	no	no	yes	no	no	yes	no	yes	no
21	female	yes	9			Trauma	no	yes	yes	yes	no	26	90	95	yes	135	80	118	130	80	yes	yes	no	no	yes	no	no	yes	no	yes	no
22	male	yes	15			Others	yes	yes	yes	yes	yes	24	92	99	no	130	75	96	106	81	yes	yes	no	no	yes	no	no	yes	no	yes	no
24	female	yes	11	5	4	Seizure	yes	yes	yes	yes	no		97	99	no	137	110	118	105	75	yes	no	yes	yes	yes	no	no	yes	no	no	yes
25		yes	11	5	5	Trauma	yes	yes	yes	yes	yes	25	97	100	no	118	110	120	130	105	yes	yes	yes	no	no	yes	no	yes	yes	yes	no
26	male	yes	3	5	3	Intoxication	yes	yes	yes	yes	no	1	20	100	no	75	75	105	35	80	yes	yes	no	no	no	no	no	yes	yes	yes	no
27	female	yes	3	4	4	Trauma	yes	yes	yes	no	no	12	100	100	yes	153	90	128	80	70	yes	yes	no	no	yes	no	no	yes	no	yes	no
28	female	yes	3	5	5	Intoxication	no	yes	yes	yes	no	12	96	98	yes	124	103	103	66	10	yes	yes	yes	no	yes	no	no	yes	yes	no	yes
30	female	yes	5	5	5	Intracerebral bleeding / Stroke	yes	yes	yes	yes	no	14	92	100	yes	153	110	123	142	110	yes	yes	no	no	yes	no	no	yes	no	yes	no
35	male	yes		5	5	Trauma	no	yes	yes	yes	no	12	22	92	no	20	20	120	190	110	yes	no	yes	no	yes	yes	no	yes	no	yes	no
35	female	yes	14	4	4	Others	yes	yes	yes	no	no	14	98	99	no	250	181	181	58	128	yes	no	yes	yes	no	no	yes	yes	no	yes	no
37	male	yes	15	5	5	Intoxication	yes	yes	yes	yes	no		98	99	no	131	110	170	82	95	yes	no	yes	no	yes	yes	no	yes	yes	yes	no
37	male	yes	3	5	5	Intracerebral bleeding / Stroke	yes	yes	yes	yes	yes	12	96	97	yes	140	121	121	61	79	yes	yes	no	no	yes	no	no	yes	yes	yes	no
39	female	yes	6	5	5	Trauma	yes	yes	yes	yes	yes	10	96	100	no	150	150	160	120	150	yes	yes	yes	no	yes	yes	no	yes	yes	yes	no
42	female	yes	5	5	5	Respiratory insufficiency	yes	yes	yes	yes	no	42	85	97	no	136	136		150	123	yes	yes	yes	no	yes	no	no	yes	yes	yes	no
42	male	yes	3	5	5	Trauma	yes	yes	yes	yes	no	24	99	98	yes	141	110	118	61	58	yes	no	no	no	yes	no	no	no	yes	yes	no
43		yes	5	4	5	Seizure	yes	yes	yes	yes	no	13	91	98	yes	103	92	92	83	85	yes	yes	yes	no	yes	no	no	yes	no	yes	no
44	male	yes	8	5	3	Intoxication	no	yes	yes	yes	no	6	92	96	no	130	120	120	80	100	yes	no	no	no	no	no	no	no	no	yes	no
45	male	yes	9	5	5	Respiratory insufficiency	yes	yes	yes	yes	no		76	100	no	177	103	110	99	100	yes	no	yes	no	no	yes	no	yes	yes	yes	no
45	male	yes	4	5	5	Intracerebral bleeding / Stroke	yes	yes	yes	yes	yes	22	97	99	yes	133	130	144	75	66	yes	no	yes	yes	yes	no	no	yes	yes	yes	no
47		yes	3	5	5	Intracerebral bleeding / Stroke	yes	yes	yes	yes	no	12	98	100	yes	110	106	106	121	108	yes	yes	yes	no	yes	no	no	no	yes	yes	no
49	male	yes	11	5	5	Trauma	yes	yes	yes	no	yes		97	100	no	135	135	135	85	75	yes	yes	no	no	yes	yes	no	yes	yes	no	yes
51	male	yes	7	5	4	Respiratory insufficiency	yes	yes	yes	yes	no	25		99	no	120	118	118	62	55	yes	no	yes	no	no	yes	yes	no	no	no	yes
51		yes	3	5	5	Intracerebral bleeding / Stroke	yes	yes	yes	yes	no	22	77	98	yes	130	90	105	162	150	yes	yes	no	no	no	no	no	no	yes	no	yes
52	female	yes	6	5	5	Intracerebral bleeding / Stroke	yes	yes	yes	yes	no		87	99	yes	213	124	124	105	105	yes	no	yes	no	yes	yes	no	yes	no	no	yes
52	female	yes	6	4	4	Intracerebral bleeding / Stroke	yes	yes	yes	yes	no	14	92	100	no	172	110	114	50	72	yes	yes	no	no	yes	no	no	yes	yes	yes	no
52	male	yes	3	5	5	Intracerebral bleeding / Stroke	yes	yes	yes	yes	no	10	95	100	yes	105	85	106	55	52	yes	no	no	no	yes	no	no	yes	no	no	yes
53	male	yes	13	5	6	Trauma	yes	yes	yes	yes	no	20	80	80	no	80			100	0	yes	no	no	no	yes	no	no	yes	no	yes	no
55	male	yes	8			Intracerebral bleeding / Stroke	yes	yes	yes	yes	no		94	100	yes	175	128	128	133	100	yes	yes	yes	no	yes	no	no	yes	yes	yes	no
55	male	yes	3	5	5	Trauma	yes	yes	yes	yes	no	20	99	90	yes	170	130	130	90	93	yes	yes	no	no	yes	no	no	yes	no	yes	no
55	female	yes	3	5	5	Respiratory insufficiency	yes	yes	yes	yes	yes	30	66	94	yes	150	80	105	88	75	yes	no	yes	no	no	yes	no	yes	no	yes	no
55	male	yes	9	5	5	Respiratory insufficiency	no	yes	yes	yes	no		83		yes	80	80	100	102	85	yes	no	yes	no	yes	yes	no	yes	no	yes	no
57	female	yes	5	5	5	Respiratory insufficiency	yes	yes	yes	yes	no	12		100	no	128	127	127	91	100	yes	no	yes	no	yes	yes	no	yes	yes	yes	no
57	female	yes	3			Seizure	no	yes	yes	yes	no	22	90	98	yes	115	80	96	125	131	yes	yes	yes	no	yes	no	no	yes	yes	yes	no
57	female	yes	5	5	5	Seizure	yes	yes	yes	yes	no		72		yes	150	150		100		yes	yes	yes	no	yes	no	no	yes	no	no	yes
58		yes	6			Trauma	yes	yes	yes	yes	no	12	93		no	178	90	110	85		yes	no	no	yes	yes	no	no	yes	yes	yes	no
59	male	yes	3	6	7	Cardial disease	yes	yes	yes	yes	yes				no				0	0	yes	no	no	no	no	no	no	no	no	yes	no
60	male	yes	10	5	5	Others	yes	yes	yes	yes	yes	35	60	96	no	128	90	86	67	55	yes	no	yes	no	no	yes	no	yes	yes	yes	no
62	female	yes	6	5	5	Intracerebral bleeding / Stroke	yes	yes	yes	yes	yes	12	97	100	no	168	122	122	91	81	yes	yes	no	no	yes	no	no	no	yes	yes	no
63	male	yes		5	5	Respiratory insufficiency	yes	yes	yes	yes	yes	6	50	91	no	69	60	92	60	100	yes	yes	yes	no	yes	no	no	no	yes	yes	no
65	female	yes	4	4	4	Seizure	yes	yes	yes	yes	yes	12	88	98	yes	110	110	114	86	73	yes	yes	no	no	no	no	no	yes	no	yes	no
65	female	yes	3			Seizure	yes	yes	yes	yes	no	12	83	99	yes	102	70	136	71	96	yes	no	yes	no	no	yes	no	yes	no	yes	no
66	female	yes	7	5	3	Intoxication	yes	yes	yes	yes	yes	8	98	100	no	114	100	115	80	67	yes	yes	yes	no	yes	no	no	yes	yes	yes	no
66	male	yes	10	5	5	Intracerebral bleeding / Stroke	yes	yes	yes	yes	no	11	92	99	no	184	110	112	108	84	yes	no	yes	yes	yes	no	no	no	yes	yes	no
67	female	yes	9			Respiratory insufficiency	yes	yes	yes	yes	no	40	86	96	yes	181	110	117	120	73	yes	yes	no	yes	yes	no	yes	yes	yes	yes	no
67	male	yes				Cardial disease	yes	yes	yes	yes	yes	8	70	60	no	70	60	160	84	90	yes	no	yes	no	no	yes	no	yes	yes	yes	no
68	male	yes	3	5	5	Respiratory insufficiency	no	yes	yes	yes	no		86	99	yes	98	80	98	132	112	yes	yes	no	no	yes	no	no	yes	no	yes	no
69	male	yes	5	5	5	Intracerebral bleeding / Stroke	yes	yes	yes	yes	no		95	100	no	214	120	165	59	65	yes	yes	no	no	yes	no	no	yes	no	yes	no
69	female	yes	3	5	4	Respiratory insufficiency	yes	yes	yes	yes	no	40	50	97	yes	110	100	100	144	132	yes	no	yes	no	no	yes	yes	no	yes	yes	no
70	female	yes	7	5		Intracerebral bleeding / Stroke	yes	yes	yes	yes	no		96		yes	198	140	149	140	125	yes	yes	no	no	yes	no	no	no	no	yes	no
70	female	yes	6	5	5	Seizure	yes	yes	yes	yes	yes	30	75	100	no	210	75	140	138	120	yes	yes	yes	no	yes	no	no	yes	yes	yes	no
70	female	yes	6	5	5	Intracerebral bleeding / Stroke	yes	yes	yes	yes	no	18	63	99	no	128	80	96	63	55	yes	no	yes	yes	yes	no	no	no	no	yes	no
72	female	yes	3	5		Intracerebral bleeding / Stroke	no	yes	yes	yes	no	25	94	98	no	190	190	190	69	78	yes	yes	yes	no	yes	no	no	yes	yes	yes	no
72	male	yes	8	5	5	Respiratory insufficiency	yes	yes	yes	yes	no		70	98	no	164	70	90	75	88	yes	yes	yes	no	no	no	yes	yes	no	no	yes
72	female	yes	7	4		Respiratory insufficiency	yes	yes	yes	yes	no	30	50	95	no	121	89	89	107	68	yes	yes	yes	no	yes	no	no	yes	no	yes	no
73	female	yes	3			Seizure	yes	yes	yes	yes	no		100	100	yes	150	160	160	113	120	yes	no	yes	no	no	yes	no	yes	yes	yes	no
73	male	yes	3	5	5	Intracerebral bleeding / Stroke	yes	yes	yes	yes	no	10	91	100	yes	70	90	130	100	90	yes	yes	no	no	yes	no	no	yes	no	yes	no
73		yes	9	5	5	Intracerebral bleeding / Stroke	yes	yes	yes	yes	no	8	100	98	no	160	160	190	79	81	yes	yes	no	no	yes	no	no	yes	yes	yes	no
73	male	yes	3	5	5	Intracerebral bleeding / Stroke	yes	yes	yes	yes	no	10	89	99	yes	135	130	130	120	118	yes	yes	yes	no	yes	no	no	yes	no	yes	no
75	male	yes	6	5	5	Intoxication	yes	yes	yes	yes	yes	10	82	96	yes	103	100	119	74	65	yes	yes	no	no	yes	no	no	yes	no	no	yes
75	male	yes	3	6	5	Intracerebral bleeding / Stroke	yes	yes	yes	yes	yes	0		97	yes		80	139	0	97	yes	yes	no	no	yes	no	no	yes	yes	no	yes
77	male	yes	5	5	4	Intracerebral bleeding / Stroke	no	yes	yes	yes	no	6	96	100	yes	170	130	131	60	58	yes	yes	no	no	yes	no	no	yes	yes	yes	no
78	female	yes	3			Seizure	yes	yes	yes	yes	no	10	99	100	yes	162	135	135	113	100	yes	no	yes	no	yes	no	no	yes	no	yes	no
78	male	yes	3			Intracerebral bleeding / Stroke	yes	yes	yes	yes	no	14	75	98	no	115	120	135	120	147	yes	yes	yes	no	yes	no	no	no	yes	yes	no
78	male	yes	10	5	5	Others	yes	yes	yes	yes	no	24	98	100	no	82	65	102	102	98	yes	yes	no	no	no	no	yes	no	no	yes	no
79	female	yes	10	5	5	Trauma	no	yes	yes	yes	no	10	86	80	no	157	138	138	72	80	yes	yes	yes	no	yes	no	no	no	yes	yes	no
80	male	yes	7	5	5	Respiratory insufficiency	yes	yes	yes	yes	no	35	80	99	yes	102	80	85	107	64	yes	no	no	yes	yes	no	no	yes	yes	no	yes
80	male	yes	12	5	5	Trauma	yes	yes	yes	yes	yes	10	86	99	no	130	90	110	74	65	yes	yes	yes	no	yes	no	no	yes	yes	yes	no
81	male	yes	3	5	5	Trauma	no	yes	yes	yes	no	18	100	100	yes	200	160	160	89	67	yes	yes	no	no	yes	no	no	yes	yes	yes	no
82	female	yes		5	5	Intracerebral bleeding / Stroke	yes	yes	yes	yes	yes	12	95	96	no	110	100	130	45	55	yes	yes	no	no	yes	no	no	yes	yes	yes	no
83	male	yes	6	5	5	Others	yes	yes	yes	yes	yes	35	80	90	yes	87	87	108	125	127	yes	yes	no	no	yes	no	no	yes	no	yes	no
83	male	yes	3	5	5	Intracerebral bleeding / Stroke	yes	yes	yes	yes	no	14	96	100	yes	125	90	97	80	59	yes	yes	no	yes	yes	no	no	yes	yes	yes	no
83	male	yes	3	5	5	Intracerebral bleeding / Stroke	yes	yes	yes	yes	no	10	99	100	yes	167	110	132	92	76	yes	yes	no	no	yes	no	no	yes	no	yes	no
84	male	yes	3	5	5	Intracerebral bleeding / Stroke	yes	yes	yes	yes	no	4	84	96	yes	142	100	136	49	68	yes	no	yes	no	yes	no	no	no	yes	yes	no
84	male	yes	15	5	4	Respiratory insufficiency	yes	yes	yes	yes	yes	30	72	96	no	136	118	118	76	69	yes	yes	no	no	yes	no	yes	yes	no	yes	no
84	female	yes	7	5	5	Intracerebral bleeding / Stroke	yes	yes	yes	yes	no	14	92	97	no	134	85	110	52	80	yes	yes	no	no	yes	no	no	yes	no	no	yes
85	female	yes	8	5	5	Seizure	yes	yes	yes	yes	no		96	100	no	161	90	110	129	80	yes	yes	no	no	yes	no	no	yes	no	yes	no
85	female	yes	15	5	5	Respiratory insufficiency	yes	yes	yes	yes	yes	30	69	94	no	120	120	140	88	85	yes	no	yes	no	no	no	yes	no	no	no	yes
86	male	yes	3	5	4	Respiratory insufficiency	yes	yes	yes	yes	no	28	88	100	yes	90	80	102	152	152	yes	yes	no	no	yes	no	no	yes	yes	yes	no
87	female	yes	3	5	5	Intracerebral bleeding / Stroke	yes	yes	yes	yes	no		96	95	yes	150	80	120	109	74	yes	yes	no	no	yes	no	no	yes	no	yes	no
88	male	yes	6	5	4	Intracerebral bleeding / Stroke	yes	yes	yes	yes	yes	14	90	98	no	193	140	65	92	90	yes	yes	yes	no	no	no	no	yes	yes	yes	no
88	female	yes	3	5	5	Seizure	yes	yes	yes	yes	no	16	100	100	no	123	90	119	92	72	yes	yes	no	no	yes	no	no	no	yes	no	yes
88	female	yes	14	5	5	Cardial disease	yes	yes	yes	yes	yes	0			no			50	24	35	yes	no	no	no	no	yes	yes	no	yes	yes	no
89	female	yes	9	5	5	Intracerebral bleeding / Stroke	yes	yes	yes	yes	no	6	75	88	no	80	78	75	38	80	yes	yes	no	no	yes	no	no	no	yes	yes	no
90	male	yes	4	5	5	Respiratory insufficiency	yes	yes	yes	yes	no	25	65	93	no	110	70	90	105	120	yes	yes	yes	no	yes	no	no	yes	no	yes	no
97	female	yes	6	5	5	Intracerebral bleeding / Stroke	yes	yes	yes	yes	yes	8	78	98	yes	148	80	123	105		yes	no	yes	no	yes	yes	no	yes	no	yes	no
	female	yes	8	5	5	Trauma	yes	yes	yes	yes	no	20	100	100	yes	170	80	140	120	100	yes	yes	no	yes	yes	no	no	yes	no	no	yes
	female	yes	3	4	4	Intracerebral bleeding / Stroke	yes	yes	yes	yes	no		98	99	yes	118	109	109	52	71	yes	no	yes	no	no	yes	no	yes	no	yes	no
81	female	no	7			Intracerebral bleeding / Stroke							89	100	yes	215														yes	no
80	male	no	8	5	5	Respiratory insufficiency							81	97	yes	75														no	yes
76	female	no	3	4	4	Seizure							94	94	yes	214														no	yes
73	male	no	15	5	5	Respiratory insufficiency						35	50	90	no	100														yes	no
88	male	no	14	4	5	Respiratory insufficiency						35	45	92	no	121														yes	no
71	male	no	14			Respiratory insufficiency						40	70	75	no	190														yes	no
55	male	no	6	4	4	Intracerebral bleeding / Stroke						14	96	92	yes	162														no	yes
	male	no	9	5	5	Respiratory insufficiency						45	68	89	no	121														yes	no
82	female	no	8	4	4	Intracerebral bleeding / Stroke						12	95		yes	143														no	yes
87	female	no	13			Cardial disease						25	65	89	no	210														no	yes
82	male	no	14	5	5	Respiratory insufficiency						50		91	no	101														yes	no
46	male	no	7			Intoxication						12	81	96	yes	138														yes	no
22	male	no	3	5	5	Trauma						20	86	99	yes	90														yes	no
80	male	no	14	5	5	Respiratory insufficiency						40	82	92	no	165														yes	no
57	male	no	7	5	5	Seizure							99	100	yes	204														yes	no
68	male	no	3			Cardial disease							94		yes	155														no	yes
80	female	no	15	4	5	Respiratory insufficiency						20	46	86	no	110														no	yes
40	female	no	14	4	4	Respiratory insufficiency							93	87	no	123														yes	no
36	male	no	8	3	4	Seizure						20	97		yes	151														no	yes
38	male	no	7	5	5	Trauma						12	92	98	yes	123														yes	no
87	female	no	10	4	5	Respiratory insufficiency						35	72	88	no	150														yes	no
	male	no	14	3	4	Trauma						30	72		no	176														no	yes
66	male	no	7	5	5	Trauma						12	97	100	yes	212														no	yes
42	male	no	3	5	5	Intoxication						4	85	100	yes	113														yes	no
68	male	no	5	4	5	Intracerebral bleeding / Stroke						15	94	96	yes	210														no	yes
60	female	no	6	4	4	Seizure						14	55		no	102														yes	no
		no	8	4	4	Intoxication							93	82	no	146														yes	no
39	male	no	8			Trauma						10	94	95	no	120														yes	no
78	female	no	6			Seizure						10	93	100	yes	187														yes	no
